# Supplementary material for: Unveiling potential virulence determinants in Vibrio isolates from Anadara tuberculosa through whole genome analyses
Source: Microbiol Spectr. 2024 Jan 8;12(2):e02928-23. doi: 10.1128/spectrum.02928-23 (PMC10846245; doi:10.1128/spectrum.02928-23)
Supplement: Supplemental tables — Tables S1 to S6. [file spectrum.02928-23-s0006.xlsx]

## Sheet: S1 Table (Collection sites) 
	Site	Latitude	Longitud
Buenaventura (Valle del Cauca)	1	3.9002	-77.2945
	2	3.87476	-77.2936
	3	3.84603	-77.2838
Iscuandé (Nariño)	4	2.63892	-78.0895
	5	2.63108	-78.0943
	6	2.64322	-78.0185
	7	2.61281	-78.0185

## Sheet: S2 Table (Acc.number-Isolates)
			Accession number
Species	Location	ID	16sRNA
V. parahaemolyticus	Site 7	I24A	OR243299
	Site 3	BM23A	OR243938
	Site 2	BM17A	OR243941
	Site 2	BM19BA	OR243940
	Site 3	BM26A	OR243936
	Site 2	BM12B	OR243935
	Site 3	BM24B	OR243937
	Site 2	BM18B	OR243942
	Site 1	BM8A	OR243943
	Site 5	I13A	OR243931
	Site 2	BM21A	OR243939
	Site 5	I14B	OR243926
V. alginoliticus	Site 7	I25B	OR243925
	Site 4	I1B	OR243934
V. neocaledonius	Site 6	I15A	OR243928
V. natriegens	Site 4	I4A	OR243933
V. fluvialis	Site 2	I7A	OR243932

## Sheet: S3 Table (Acc.number 16S -Refer
Clade	Species	Strain	NCBI Accession number (16S)
Harveyi	V .alginolyticus	ATCC 17749T	NR_044825
	V .azureus	LC2-005T	NR_041683
	V .campbellii	CAIM 519T	X74692.1
	V. chemaguriensis	Iso1T	NR_179846
	V. diabolicus	CNCM I-1629T	NR_036811
	V .harveyi	ATCC 14126T	LR861592
	V .hyugaensis	090810aT	NR_145569
	V. natriegens	ATCC 14048T	NR_026124
	V. owensii	CAIM1854T	NR_117424
	V. parahaemolyticus	ATCC 17802T	NR_041838
	V. rotiferianus	CAIM 577 =LMG21460	NR_042081
	V. sagamiensis	NBRC 104589T	NR_112781
Cholerae	V. cholerae	ATCC 14035	EF032498
Fluvialis	V. fluvialis	ATCC 33809T	NR_119053

## Sheet: S4 Table (Acc.number Genomes)
Clade	Species	Strain	NCBI Accession number
Harveyi	V. alfacsensis	CAIM 1831	GCF_003544875.1
	V. alginolyticus	ATCC 17749	GCF_000354175.2
	V. antiquarius	EX25	GCF_000024825.1
	V. azureus	LC2-005	GCF_002849855.1
	V. campbellii	CAIM 519 = NBRC 15631 = ATCC 25920	GCF_002163755.1
	V. diabolicus	CNCMI-1629	GCF_001048675.1
	V. harveyi	ATCC 14126	GCF_001591145.1
	V. hyugaensis	090810a	GCF_002906655.1
	V. jasicida	CAIM 1864 = LMG 25398	GCF_000400365
	V. mytili	CAIM 528 =CECT 632	GCF_000830505.1
	V. natriegens	ATCC 14048=NBRC 15636 = DSM 759	GCF_001456255.1
	V. owensii	XSBZ03	GCF_002021755.1
	V. parahaemolyticus	ATCC 17802	GCF_001558495.2
	V. rotiferianus	CAIM 577	GCF_002741985
	V. sagamiensis	NBRC 104589	GCF_007990935.1
Cholerae	V.cholerae	ATCC 14035	GCF_000621645.1
Fluvialis	V.fluvialis	ATCC 33809	GCF_001558415.2
	V. furnissii	CIP 102972 - ATCC 35016	GCF_000176175.1

## Sheet: S5 Table (T3SS-T6SS-genes)
	Gen	Gen ID or gen locus	Genome_Name	Genomic_Accession	Start	End
Effectors related to T3SS1	VP1680 (vopQ)	1189187	Vibrio parahaemolyticus RIMD 2210633	NC_004605.1	1801169	1802266
	VP1686 (vopS)	1189193	Vibrio parahaemolyticus RIMD 2210633	NC_004603.1	1799324	1800487
	VPA0450	1191138	Vibrio parahaemolyticus RIMD 2210633	NC_004605.1	443196	444689
	VP1683 (vopR)	1189190	Vibrio parahaemolyticus RIMD 2210633	NC_004603.1	1797645	1798622
Effectors related to T3SS2	VPA1321 (vopC)	1192017	Vibrio parahaemolyticus RIMD 2210633	NC_004605.1	1396819	1397925
	VPA1327 (vopT)	1192023	Vibrio parahaemolyticus RIMD 2210633	NC_004605.1	1402532	1403242
	VPA1370 (vopL)	1192067	Vibrio parahaemolyticus RIMD 2210633	NC_004605.1	1439118	1440572
	VPA1357 (vopV)	1192053	Vibrio parahaemolyticus RIMD 2210633	NC_004605.1	1426234	1431102
	VPA1378 (tdh)	1192074	Vibrio parahaemolyticus RIMD 2210633	NC_004605.1	1450828	1451397
	trh		Vibrio parahaemolyticus RIMD 2210633	KP836471.1	1	462
Protein related to T6SS1	VP1402 (vipA1)	1188909	Vibrio parahaemolyticus RIMD 2210633	NC_004603.1	1506285	1506791
Protein related to T6SS2	VPA1035 (vipA2)	vpa1035	Vibrio parahaemolyticus RIMD 2210633	NC_004605.1	1091930	1092460
Protein related to T6SS3	Hypothetical protein	LPR98_RS07710	Vibrio parahaemolyticus 10290 isolate VP160417	NZ_CAJNZO010000005	184768	186657
Protein related to T6SS4	Hypothetical protein	PO80_RS02570	Vibrio parahaemolyticus 10290 isolate VP160417	NZ_JTGS01000011.1	37300	40968
Cluster T6SS1 of V. fluvialis	VflT6SS1		Vibrio fluvialis strain 85003	KY319184.1	1	31989
Cluster T6SS2 of V. fluvialis	VflT6SS2		Vibrio fluvialis strain 85003	KY319183.1	1	29373

## Sheet: S6 Table 6 (Genome features)
		V. parahaemolyticus												V. alginoliticus			V. natriegens	V. fluvialis
	Assembly/Isolation	I24A	BM23A	BM17A	BM19BA	BM26A	BM12B	BM24B	BM18B	BM8A	I13A	BM21A	I14B	I25B	I1B	I15A	I4A	I7A
QUAST	# contigs (>= 0 bp)	3	2	2	2	2	2	2	2	2	2	2	2	2	2	3	2	2.125
	# contigs (>= 1000 bp)	3	2	2	2	2	2	2	2	2	2	2	2	2	2	3	2	2.125
	# contigs (>= 5000 bp)	3	2	2	2	2	2	2	2	2	2	2	2	2	2	3	2	2.125
	# contigs (>= 10000 bp)	3	2	2	2	2	2	2	2	2	2	2	2	2	2	3	2	2.125
	# contigs (>= 25000 bp)	3	2	2	2	2	2	2	2	2	2	2	2	2	2	3	2	2.125
	# contigs (>= 50000 bp)	2	2	2	2	2	2	2	2	2	2	2	2	2	2	3	2	2.3
	Total length (>= 0 bp)	5156149	5221724	5116975	5158156	5219826	5201331	5153932	5119508	5305294	5162045	5207180	5157384	5312503	5242797	5464774	5208039	4727749
	Total length (>= 1000 bp)	5156149	5221724	5116975	5158156	5219826	5201331	5153932	5119508	5305294	5162045	5207180	5157384	5312503	5242797	5464774	5208039	4727749
	Total length (>= 5000 bp)	5156149	5221724	5116975	5158156	5219826	5201331	5153932	5119508	5305294	5162045	5207180	5157384	5312503	5242797	5464774	5208039	4727749
	Total length (>= 10000 bp)	5156149	5221724	5116975	5158156	5219826	5201331	5153932	5119508	5305294	5162045	5207180	5157384	5312503	5242797	5464774	5208039	4727749
	Total length (>= 25000 bp)	5156149	5221724	5116975	5158156	5219826	5201331	5153932	5119508	5305294	5162045	5207180	5157384	5312503	5242797	5464774	5208039	4727749
	Total length (>= 50000 bp)	5114701	5221724	5116975	5158156	5219826	5201331	5153932	5119508	5305294	5162045	5207180	5157384	5312503	5242797	5464774	5208039	4727749
	# contigs	3	2	2	2	2	2	2	2	2	2	2	2	2	2	3	2	2
	Largest contig	3305186	3420843	3321269	3388231	3378882	3426471	3335906	3253306	3434833	3329137	3436014	3319153	3374511	3379962	3394669	3279537	3112460
	Total length	5156149	5221724	5116975	5158156	5302358	5201331	5153932	5119508	5305294	5162045	5207180	5225744	5312503	5242797	5464774	5208039	4727749
	GC (%)	45.39	45.32	45.46	45.42	45.3	45.31	45.43	45.44	44.14	45.39	45.33	45.41	44.5	44.64	44.61	44.88	50.19
	N50	3305186	3420843	3321269	3388231	3378882	3426471	3335906	3253306	3434833	3329137	3436014	3319153	3374511	3379962	3394669	3279537	3112460
	N75	1809515	1800881	1795706	1769925	1840944	1774860	1818026	1866202	1870461	1832908	1771166	1838231	1937992	1862835	1874042	1928502	1615289
	L50	1	1	1	1	1	1	1	1	1	1	1	1	1	1	1	1	1
	L75	2	2	2	2	2	2	2	2	2	2	2	2	2	2	2	2	2
	# N's per 100 kbp	0	0	0	0	0	0	0	0	0	0	0	0	0	0	0	0	0
BUSCO	Complete BUSCOs (C)	1383	1408	1430	1418	1390	1418	1438	1434	1436	1434	1436	1432	1422	1419	1356	1428	1428
	Complete and single-copy BUSCOs (S)	1368	1399	1407	1415	1367	1415	1437	1420	1423	1420	1423	1420	1414	1414	1348	1409	1426
	Complete and duplicated BUSCOs (D)	15	9	23	3	23	3	1	14	13	14	13	12	8	5	8	19	2
	Fragmented BUSCOs (F)	41	22	8	15	35	15	5	7	8	7	8	4	14	18	57	6	9
	Missing BUSCOs (M)	21	15	7	12	20	12	2	4	1	4	1	9	9	8	32	11	8
PATRIC	Annotated CDS	5122	4929	4943	4900	5018	4872	4771	4686	6134	4857	4857	4922	4898	4886	5140	4911	4389
	Annotated tRNA	139	135	136	133	133	137	133	135	261	146	137	157	129	132	130	144	111
	Annotated Repeated Regions	115	86	135	113	132	86	77	39	92	137	40	136	41	61	105	84	38
	Annotated rRNA	43	41	40	37	37	40	37	31	42	43	34	38	37	40	37	43	37
Cromosome 1 (length)		3305186	3420843	3321269	3388231	3378882	3426471	3335906	3253306	3434833	3329137	3436014	3319153	3374511	3379962	3394669	3279537	3112460
Cromosome 2 (length)		1809515	1800881	1795706	1769925	1840944	1774860	1818026	1866202	1870461	1832908	1771166	1838231	1937992	1862835	1874042	1928502	1615289
Plasmid (length)		41448														196063
